# Supplementary material for: CEO traits, dynamic compensation and capital structure
Source: PLoS One. 2019 Feb 13;14(2):e0211422. doi: 10.1371/journal.pone.0211422 (PMC6373916; doi:10.1371/journal.pone.0211422)
Supplement: S1 File — (ZIP) [file pone.0211422.s001.zip]

Archive with 3 entries (2 files):
- CEO traits, dynamic compensation and capital structure/
- CEO traits, dynamic compensation and capital structure/CEO traits, dynamic compensation and capital structure.pdf
- CEO traits, dynamic compensation and capital structure/CEO traits, dynamic compensation and capital structure.tex
