# Supplementary material for: CEO traits, dynamic compensation and capital structure
Source: PLoS One. 2019 Feb 13;14(2):e0211422. doi: 10.1371/journal.pone.0211422 (PMC6373916; doi:10.1371/journal.pone.0211422)
Supplement: S1 File — (ZIP) [file pone.0211422.s001.zip › CEO traits, dynamic compensation and capital structure/CEO traits, dynamic compensation and capital structure.tex]

% Template for PLoS
% Version 3.5 March 2018
%
% % % % % % % % % % % % % % % % % % % % % %
%
% -- IMPORTANT NOTE
%
% This template contains comments intended
% to minimize problems and delays during our production
% process. Please follow the template instructions
% whenever possible.
%
% % % % % % % % % % % % % % % % % % % % % % %
%
% Once your paper is accepted for publication,
% PLEASE REMOVE ALL TRACKED CHANGES in this file
% and leave only the final text of your manuscript.
% PLOS recommends the use of latexdiff to track changes during review, as this will help to maintain a clean tex file.
% Visit https://www.ctan.org/pkg/latexdiff?lang=en for info or contact us at latex@plos.org.
%
%
% There are no restrictions on package use within the LaTeX files except that
% no packages listed in the template may be deleted.
%
% Please do not include colors or graphics in the text.
%
% The manuscript LaTeX source should be contained within a single file (do not use \input, \externaldocument, or similar commands).
%
% % % % % % % % % % % % % % % % % % % % % % %
%
% -- FIGURES AND TABLES
%
% Please include tables/figure captions directly after the paragraph where they are first cited in the text.
%
% DO NOT INCLUDE GRAPHICS IN YOUR MANUSCRIPT
% - Figures should be uploaded separately from your manuscript file.
% - Figures generated using LaTeX should be extracted and removed from the PDF before submission.
% - Figures containing multiple panels/subfigures must be combined into one image file before submission.
% For figure citations, please use "Fig" instead of "Figure".
% See http://journals.plos.org/plosone/s/figures for PLOS figure guidelines.
%
% Tables should be cell-based and may not contain:
% - spacing/line breaks within cells to alter layout or alignment
% - do not nest tabular environments (no tabular environments within tabular environments)
% - no graphics or colored text (cell background color/shading OK)
% See http://journals.plos.org/plosone/s/tables for table guidelines.
%
% For tables that exceed the width of the text column, use the adjustwidth environment as illustrated in the example table in text below.
%
% % % % % % % % % % % % % % % % % % % % % % % %
%
% -- EQUATIONS, MATH SYMBOLS, SUBSCRIPTS, AND SUPERSCRIPTS
%
% IMPORTANT
% Below are a few tips to help format your equations and other special characters according to our specifications. For more tips to help reduce the possibility of formatting errors during conversion, please see our LaTeX guidelines at http://journals.plos.org/plosone/s/latex
%
% For inline equations, please be sure to include all portions of an equation in the math environment.  For example, x$^2$ is incorrect; this should be formatted as $x^2$ (or $\mathrm{x}^2$ if the romanized font is desired).
%
% Do not include text that is not math in the math environment. For example, CO2 should be written as CO\textsubscript{2} instead of CO$_2$.
%
% Please add line breaks to long display equations when possible in order to fit size of the column.
%
% For inline equations, please do not include punctuation (commas, etc) within the math environment unless this is part of the equation.
%
% When adding superscript or subscripts outside of brackets/braces, please group using {}.  For example, change "[U(D,E,\gamma)]^2" to "{[U(D,E,\gamma)]}^2".
%
% Do not use \cal for caligraphic font.  Instead, use \mathcal{}
%
% % % % % % % % % % % % % % % % % % % % % % % %
%
% Please contact latex@plos.org with any questions.
%
% % % % % % % % % % % % % % % % % % % % % % % %

\documentclass[10pt,letterpaper]{article}
\usepackage[top=0.85in,left=2.75in,footskip=0.75in]{geometry}

% amsmath and amssymb packages, useful for mathematical formulas and symbols
\usepackage{amsmath,amssymb}

% Use adjustwidth environment to exceed column width (see example table in text)
\usepackage{changepage}

% Use Unicode characters when possible
\usepackage[utf8x]{inputenc}

% textcomp package and marvosym package for additional characters
\usepackage{textcomp,marvosym}

% cite package, to clean up citations in the main text. Do not remove.
\usepackage{cite}

% Use nameref to cite supporting information files (see Supporting Information section for more info)
\usepackage{nameref,hyperref}

% line numbers
\usepackage[right]{lineno}

% ligatures disabled
\usepackage{microtype}
\DisableLigatures[f]{encoding = *, family = * }

% color can be used to apply background shading to table cells only
\usepackage[table]{xcolor}

% array package and thick rules for tables
\usepackage{array}

% create "+" rule type for thick vertical lines
\newcolumntype{+}{!{\vrule width 2pt}}

% create \thickcline for thick horizontal lines of variable length
\newlength\savedwidth
\newcommand\thickcline[1]{%
  \noalign{\global\savedwidth\arrayrulewidth\global\arrayrulewidth 2pt}%
  \cline{#1}%
  \noalign{\vskip\arrayrulewidth}%
  \noalign{\global\arrayrulewidth\savedwidth}%
}

% \thickhline command for thick horizontal lines that span the table
\newcommand\thickhline{\noalign{\global\savedwidth\arrayrulewidth\global\arrayrulewidth 2pt}%
\hline
\noalign{\global\arrayrulewidth\savedwidth}}


% Remove comment for double spacing
%\usepackage{setspace}
%\doublespacing

% Text layout
\raggedright
\setlength{\parindent}{0.5cm}
\textwidth 5.25in
\textheight 8.75in

% Bold the 'Figure #' in the caption and separate it from the title/caption with a period
% Captions will be left justified
\usepackage[aboveskip=1pt,labelfont=bf,labelsep=period,justification=raggedright,singlelinecheck=off]{caption}
\renewcommand{\figurename}{Fig}

% Use the PLoS provided BiBTeX style
\bibliographystyle{plos2015}

% Remove brackets from numbering in List of References
\makeatletter
\renewcommand{\@biblabel}[1]{\quad#1.}
\makeatother

\newtheorem{theorem}{Theorem}[section]
\newtheorem{definition}{Definition}[section]
\newtheorem{lemma}[theorem]{Lemma}
\newtheorem{proposition}[theorem]{Proposition}
\newtheorem{corollary}[theorem]{Corollary}
\newtheorem{remark}{\bf Remark}
\newtheorem{result}{\bf Result}

% Header and Footer with logo
\usepackage{lastpage,fancyhdr,graphicx}
\usepackage{epstopdf}
%\pagestyle{myheadings}
\pagestyle{fancy}
\fancyhf{}
%\setlength{\headheight}{27.023pt}
%\lhead{\includegraphics[width=2.0in]{PLOS-submission.eps}}
\rfoot{\thepage/\pageref{LastPage}}
\renewcommand{\headrulewidth}{0pt}
\renewcommand{\footrule}{\hrule height 2pt \vspace{2mm}}
\fancyheadoffset[L]{2.25in}
\fancyfootoffset[L]{2.25in}
\lfoot{\today}

%% Include all macros below

\newcommand{\lorem}{{\bf LOREM}}
\newcommand{\ipsum}{{\bf IPSUM}}

%% END MACROS SECTION


\begin{document}
\vspace*{0.2in}

% Title must be 250 characters or less.
\begin{flushleft}
{\Large
\textbf\newline{CEO traits, dynamic compensation and capital structure} % Please use "sentence case" for title and headings (capitalize only the first word in a title (or heading), the first word in a subtitle (or subheading), and any proper nouns).
}
\newline
% Insert author names, affiliations and corresponding author email (do not include titles, positions, or degrees).
\\
Wei Ye \textsuperscript{1\Yinyang*},
Yong Zhang\textsuperscript{2\Yinyang},
%Name3 Surname\textsuperscript{2,3\textcurrency},
%Name4 Surname\textsuperscript{2},
%Name5 Surname\textsuperscript{2\ddag},
%Name6 Surname\textsuperscript{2\ddag},
%Name7 Surname\textsuperscript{1,2,3*},
%with the Lorem Ipsum Consortium\textsuperscript{\textpilcrow}
\\
\bigskip
\textbf{1} School of Economics and Trade, Hunan University, Changsha, China
\\
\textbf{2} College of Mathematics and statistics, Jishou University, Jishou, China
\\
%\textbf{3} Affiliation Dept/Program/Center, Institution Name, City, State, Country
%\\
\bigskip

% Insert additional author notes using the symbols described below. Insert symbol callouts after author names as necessary.
%
% Remove or comment out the author notes below if they aren't used.
%
% Primary Equal Contribution Note
\Yinyang These authors contributed equally to this work.

% Additional Equal Contribution Note
% Also use this double-dagger symbol for special authorship notes, such as senior authorship.
%\ddag These authors also contributed equally to this work.

% Current address notes
%\textcurrency Current Address: Dept/Program/Center, Institution Name, City, State, Country % change symbol to "\textcurrency a" if more than one current address note
% \textcurrency b Insert second current address
% \textcurrency c Insert third current address

% Deceased author note
%\dag Deceased

% Group/Consortium Author Note
%\textpilcrow Membership list can be found in the Acknowledgments section.

% Use the asterisk to denote corresponding authorship and provide email address in note below.
* Corresponding author: 18973108139@189.cn

\end{flushleft}
% Please keep the abstract below 300 words
\section*{Abstract}
This paper studies the impact of managerial traits, i.e. optimism, confidence and risk aversion, on capital
structure using a principle-agent framework. We discover that optimistic manager
perceives equity as more undervalued than debt, while, confident manager perceives debt as more undervalued than equity.
We also find that there exists the level of risk aversion eliminating the impact of optimism and confidence on the
leverage. Furthermore, in contrast to rational manager, the
optimistic/confident manger has higher level of effort. And then, the increasing in risk
aversion reduces the level of effort. Our results are in line with some empirical findings.


% Please keep the Author Summary between 150 and 200 words
% Use first person. PLOS ONE authors please skip this step.
% Author Summary not valid for PLOS ONE submissions.
%\section*{Author summary}
%Lorem ipsum dolor sit amet, consectetur adipiscing elit. Curabitur eget porta erat. Morbi consectetur est vel gravida pretium. Suspendisse ut dui eu ante cursus gravida non sed sem. Nullam sapien tellus, commodo id velit id, eleifend volutpat quam. Phasellus mauris velit, dapibus finibus elementum vel, pulvinar non tellus. Nunc pellentesque pretium diam, quis maximus dolor faucibus id. Nunc convallis sodales ante, ut ullamcorper est egestas vitae. Nam sit amet enim ultrices, ultrices elit pulvinar, volutpat risus.

\linenumbers

% Use "Eq" instead of "Equation" for equation citations.
\section*{Introduction}
How managerial traits affect a corporation's capital structure is
an important issue in the corporate finance literature. An optimistic
manager overestimates the growth rate of earnings, while a confident
manager underestimates the riskiness of earnings. In other words,
optimism creates upward bias regarding the mean of the distribution, while
confidence creates upward bias regarding its precision. Researchers have
extended the psychology literature to behavioral corporate finance
and found that managers, as a special group, are more likely to
exhibit optimism than ordinary people (\cite{bib1}). \cite{bib2}
shows that some managers are confident.

\cite{bib3,bib4,bib5} empirically find that a confident manager perceives firm value to be
undervalued by the market. \cite{bib6} develops a two-period model
to obtain these results. \cite{bib7} considers a continuous
model to derive partially empirical results. For example,
\cite{bib7} demonstrates in his model that managerial
overconfidence is independent of the investment value, equity is
overvalued by the market and an optimistic manager need not follow
pecking order theory. These results obtained by \cite{bib7} are not
consistent with some empirical findings, which may be why his model exhibits
problems. His model also neglects certain factors such as managerial risk aversion.

To address these and related questions, this paper examines managerial risk aversion and incorporates well-documented
managerial traits into a model of dynamic compensation and capital
structure. The analysis in the paper extends the study of capital
structure to include managerial optimism and confidence. We introduce
managerial risk aversion to examine how it affects capital structure
and related questions.

Our paper examines capital structure through managerial optimism,
confidence and risk aversion in a structural framework. In
particular, we extend the model of dynamic compensation and capital
structure developed by \cite{bib8} by incorporating managerial
traits. We also follow \cite{bib7} and \cite{bib9}. Our paper differs from their models in two
ways. First, we extend the model of dynamic compensation by
introducing managerial traits and study a behavioral finance problem.
Second, \cite{bib7} does not consider managerial risk
aversion and compensation, whereas we study the interaction of these factors and
capital structure.

Our paper provides several important results. First, we show that
an optimistic/confident manager perceives debt as being undervalued by
the market. The result is exactly the same as that in \cite{bib7}.
We also show that an optimistic/confident manager perceives
equity value as being undervalued by the market and unleveraged firm value as
being undervalued by the market, which are contrary to the findings in \cite{bib7}.
However, they are consistent with
\cite{bib3,bib6,bib10}. In this paper, an optimistic manager follows a pecking order, which is not consistent with \cite{bib7}.
Managerial risk aversion mitigates a manager's bias. In other words,
the risk aversion reduces managerial incentives to follow a pecking order.

Second, managerial optimism/confidence has a positive effect on
the optimal coupon, as in \cite{bib7}. However,
we also have that the optimistic manager's risk aversion has a
convex effect on the optimal coupon, while the risk aversion of the
confident manager has an negative effect on the optimal coupon.
Third, managerial optimism/confidence has a positive effect on
actual leverage, which is consistent with \cite{bib7,bib9,bib10,bib11}. An
optimistic manager underestimates leverage, as in
\cite{bib7}. However, a less risk-averse and confident
manager and a highly risk-averse and confident manager overestimate
leverage; a manager with intermediate risk-aversion and confidence
overestimates leverage. These results are not consistent with
\cite{bib7}. Interestingly, here, there exists a
level of risk aversion that eliminates bias regarding leverage. Moreover,
managerial confidence has a positive effect on the owner's
bankruptcy level, which is consistent with \cite{bib7}. However,
managerial optimism has an ambiguous effect on the owner's
bankruptcy level, and this effect is related to the level of risk
aversion. Risk aversion has a convex effect on the owner's
bankruptcy level. An optimistic manager underestimates the
bankruptcy level, as in \cite{bib7}. Confident managers with
less risk aversion underestimate the
bankruptcy level, whereas a confident manager with higher risk aversion overestimates
the bankruptcy level. An optimistic/confident manager
underestimates the credit spread, which echos the result in
\cite{bib12}. Risk aversion has a convex effect on the credit
spread. Finally, relative to a rational manager, an
optimistic/confident manger exerts a higher level of effort. This result
is consistent with \cite{bib13,bib14,bib15,bib16}. Risk aversion has a negative effect on
effort.

The structure of the article is as follows. Section 2 lays
out the capital structure framework with managerial traits and
dynamic compensation. Section 3 analyzes some analytical
and numerical results. Section 4 concludes the article.

%\begin{eqnarray}
%\label{eq:schemeP}
%	\mathrm{P_Y} = \underbrace{H(Y_n) - H(Y_n|\mathbf{V}^{Y}_{n})}_{S_Y} + \underbrace{H(Y_n|\mathbf{V}^{Y}_{n})- H(Y_n|\mathbf{V}^{X,Y}_{n})}_{T_{X\rightarrow Y}},
%\end{eqnarray}
\section*{The model}\label{sec2}
Following \cite{bib8}, we assume that a firm hires a manager to operate its
business, for which the cash flow $X$ per unit of time depends on its
manager's unobservable effort level $a_{t}\in [0,\overline{a}]$ for
$t\ge 0$ and some upper bound $\overline{a}>0$ according to the following equation:
\begin{equation}
\label{source}dX_{t}=(\mu+a_{t}) X_{t}dt+\sigma X_{t}dB_{t},
\end{equation}
where $\mu$ is the baseline growth level, $\sigma>0$ is the instantaneous standard deviation, and $dB_{t}$ represents the increment of a standard Brownian
motion. The manager has so-called managerial traits, meaning that he is
optimistic, confident and risk-averse. Specifically, we assume that
the manager has CARA instantaneous consumption utility, overestimates
the growth level and takes it to be $\mu^{\prime}>\mu$ while he
underestimates the instantaneous standard deviation and takes it to be $\sigma^{\prime}<\sigma$.

The manager can borrow and save at the risk-free rate $r$ in his personal savings
account to smooth his consumption. The account balance, as well as the manager's actual
consumption, is unobservable to shareholders, and the following contract is therefore signed.

\paragraph{Contracting problem and solution}
When a manager is hired, an employment contract $\Pi=\{c;a\}$ is signed between the manager and shareholders that specifies the manager's
recommended consumption process $c$ and recommended effort
process $a$. The process $c$ can also be interpreted as the
wage process. Both elements are naturally adapted to the filtration generated
by $X$. In other words, they are functions of the managerial
performance history.

Following \cite{bib8}, we assume that all agents discount future cash flows or utility at the constant risk-free interest rate $r$. Given a contract $\Pi=\{c;a\}$, the manager chooses his consumption
rate $\hat{c}$ and effort level $\hat{a}$ to solve the following
optimization problem:
\begin{equation}
\label{mp}
V(\Pi, s, x)=\max_{\{\hat{c}_{t},\hat{a}_{t}\}}\mathbb{E}\left[\int_{0}^{\infty}e^{-rt}u(\hat{c}_{t},\hat{a}_{t})dt|S_0=s,\ X_0=x\right]
\end{equation}
subject to
$$
dS_{t}=rS_{t}dt+(c_{t}-\hat{c_{t}})dt,\quad
dX_{t}=(\mu^{\prime}+\hat{a}_{t}) X_{t}dt+\sigma^{\prime} X_{t}dB_{t},$$
where process $S$ represents the manager's savings account balance,
the instantaneous utility function
$u(z, y)=-\frac{1}{\gamma}e^{-\gamma(z-g(x, y))}$ for
$(z, y)\in \mathbb{R}^+\times[0,\overline{a}]$, $\gamma$ is the managerial risk-aversion index and the managerial
effort cost takes the form $g(x,y)=\frac{\theta}{2}y^{2}x$ for some constant $\theta>0$.

We suppose that shareholders know the managerial traits in advance and the manager has a time-0 outside option with a value of $v_{0}$. Because the manager's decisions on his effort, consumption and saving are unobservable, shareholders therefore need to specify a contract $\Pi=\{c; a\}$, which solves
\begin{equation}
\label{sp}
J^U(x, v_0)\equiv\max_{\Pi}\mathbb{E}\left[\int_{0}^{\infty}e^{-rt}(X_{t}-c_{t})dt | X_0=x\right]
\end{equation}
subject to $V(\Pi)\geq v_0$.
\begin{definition}
A contract $\Pi=\{c;a\}$ is incentive compatible and no savings if
the solution to the optimization problem (2) is $\{c;a\}$.
\end{definition}

According to \cite{bib8}, without loss of generality, we consider only the incentive-compatible and no-savings contracts.

Given the contract $\Pi=\{c;a\}$, the manager's
continuation value is defined by
\begin{equation}
\label{maxut2}\mathbb{E}\left[\int_{t}^{\infty}e^{-r(s-t)}u(c_{s},a_{s})ds|S_t=s,\ X_t=x\right],
\end{equation}
which is equal to $V(\Pi, s, x)$ thanks to (\ref{mp}) and the time-homogeneous system we discuss here.
Let $V_t\equiv V(\Pi, S_t, X_t)$, and then by the martingale representation theorem, (\ref{maxut2}) implies that the manager's continuation value
evolves as
\begin{equation}
\label{maxut3}dV_{t}=rV_{t}dt-u(c_{t},a_{t})dt+\beta_{t}(-\gamma
rV_{t})[dX_{t}-(\mu^{\prime}+a_{t})X_{t}dt]
\end{equation}
where $\beta$ is a progressively measurable process. Due to the CARA utility assumption, the manager's decision on his effort is independent of his savings account balance. Thanks to \cite{bib8}, we further have
%\begin{lemma}\label{2}
%Because of the CRAR preference, we can have
\begin{equation}
\label{l2}V(\Pi,S_{t},X_{t})=V_{t}(\Pi,0,X_{t})e^{-\gamma
rS_t}
%=V_{t}e^{-\gamma rS}
\end{equation}

{The intuition behind the result is that the CARA manager has no wealth effect. The CARA manager derive the extra savings $S$, and his new optimal policy is to make the optimal consumption-effort policy without savings but to consume an extra $rS$ more for all future date $s\geq t$. }
%\end{lemma}

Therefore, for simplicity, we assume that the manager's initial wealth is 0 in the following text. Letting $V_t\equiv V(\Pi, 0, X_t)$, we conclude that
%\begin{lemma}\label{3}
% then we have
\begin{equation}
\label{l2}dV_{t}=-\gamma r\theta a_{t}\sigma^{\prime} X_{t}V_{t}dB_{t},
\end{equation}
%\end{lemma}
if contract $\Pi$ is incentive compatible and no savings. For a proof of similar form, please refer to \cite{bib8}.
\subsection*{Pricing the firm's securities and capital structure}
In this subsection, we give the the securities value of firm and
the capital structure.

Given the state variables $x$ and $V$, the shareholders' value
function is
\begin{equation}
\label{vfu}J^{U}(x,V)=\max
E[\int_{t}^{\infty}e^{-r(s-t)}(X_{s}-c_{s})|X_{t}=x],
\end{equation}
s.t. $V_{t}(\Pi,x)=V$.

Using the HJB equation for the shareholders' problem in (\ref{vfu}),
we have

\begin{equation}
\label{HJBu}
%\begin{split}
rJ^{U}(x,V)=max_{a\in
[0,\bar{a}]}\{x-c+(\mu+a)xJ^{U}_{x}+\frac{1}{2}(\sigma
x)^{2}J^{U}_{xx}-\gamma r\theta a \sigma^{\prime}\sigma V_{t} x^{2}J^{U}_{xV}+\frac{1}{2}(\gamma r\theta a \sigma^{\prime}V
x)^{2}J^{U}_{VV}\},
%\end{split}
\end{equation}

The absence of any wealth effect, thanks to the CARA preferences, leads
to a guess of $J^{U}(x,V)=f(x)+\frac{1}{\gamma r}\ln(-\gamma rV)$,
so we have the unlevered firm value in the following theorem.
\begin{theorem}
\label{theorem1} The unlevered firm value solves the equation
\begin{equation}
\label{vfu1}rf(x)=\max_{a\in
[0,\bar{a}]}\{x+(\mu+a)xf_{x}+\frac{1}{2}(\sigma
x)^{2}f_{xx}-\frac{\theta}{2}a^{2}x-\frac{1}{2}\gamma r (\theta a
\sigma^{\prime} x)^{2}\},
\end{equation}
and the boundary condition $f(0)=0$,$\lim_{x\rightarrow
\infty}f_{x}=\frac{1}{r-\mu}$

The optimal effort is
\begin{equation}
\label{a1} a_{t}^{*}=min(\frac{f_{x}}{\theta(1+\theta\gamma r
\sigma^{'2}x)},\bar{a}).
\end{equation}
\end{theorem}

{The proof of the result is similar to \cite{bib8}. The result provides some implications. First, when $x$ is enough large, we have $f_{x}=\frac{1}{r-\mu}$. It implies that the marginal value of equity in larger firm is not affected by manager behavior. Second, the manager's effort is affected by manager's risk aversion, the effort cost and the volatility of cash flow. }

{Next, we consider the leverage firm. The capital structure consists of equity and debt. The firm pays fixed coupon rate $C$ to debtholder before default, and get the remaining firm value at default. The shareholder derive the profit flow $x-(1-\tau C)$ when the firm is alive, and then get nothing once default. where $\tau$ denotes the marginal tax rate. Let $x_b$ denote the default threshold. Following \cite{bib8}, we derive the following result.}
\begin{theorem}
\label{theorem2} The equity value satisfies the following equation
\begin{equation}
\label{vfu2}rE=\max_{a\in
[0,\bar{a}]}\{x-(1-\tau)C+(\mu+a)xE_{x}+\frac{1}{2}(\sigma
x)^{2}E_{xx}-\frac{\theta}{2}a^{2}x-\frac{1}{2}\gamma r (\theta a
\sigma^{\prime} x)^{2}\},
\end{equation}
and the boundary condition $E(x_{b})=0$, $\lim_{x\rightarrow
\infty}E(x)=\frac{x}{r-\mu}+\frac{1}{2(r-\mu)^{2}\theta^{2}\gamma
r\sigma^{'2}}-\frac{(1-\tau)C}{r}$, and the smooth-pasting condition
$E_{x}(x_{b})=0$.
%%EDITOR'S NOTE: Please ensure that the above revision maintains the
%%intended meaning.
The optimal effort is
\begin{equation}
\label{a1} a_{t}^{*}=min(\frac{E_{x}}{\theta(1+\theta\gamma r
\sigma^{'2}x)},\bar{a}).
\end{equation}

The debt value satisfies
\begin{equation}
\label{dv}rD=C+(\mu+a^{*})xD_{x}+\frac{1}{2}(\sigma x)^{2}D_{xx}
\end{equation}
the boundary condition $D(x_{b})=(1-\alpha)f(x_{b})$ and
$\lim_{x\rightarrow \infty}D(x)=\frac{C}{r}$

The optimal coupon $C^{*}$ satisfies
\begin{equation}\label{oC}
C^{*}=\arg\max_{C}(E+D).
\end{equation}

\end{theorem}


\section*{Numerical results and discussion}
\label{sec3}
\subsection*{Baseline case parameters}
In our model, we adopt the following baseline parameter values.
Volatility rate $\sigma=25\%$, interest rate $r=5\%$, bankruptcy
cost $\alpha=25\%$ and tax rate $\tau=20\%$. Risk aversion $\gamma=5$, the growth parameter
$\mu=-0.5\%$ and $\bar{a}=5\%$, which are set as in \cite{bib8}.
The effort cost $\theta=35$, the initial cash flow $x=50$.

In our numerical analysis, we follow \cite{bib7}. An
irrational manager believes that the shareholders trust her/his
financing decisions made based on her/his beliefs
$b^{\prime}=\{\mu^{\prime},\sigma^{\prime}\}$. Thus, from the
manager's perspective, shareholder beliefs are consistent with the
irrational manager's beliefs. In the table below that illustrates the
manager's perspective, we give quantities based on the irrational
manager's beliefs $b^{\prime}$, while, in the table that illustrates the market's perspective, we present quantities based on the market's beliefs $b=\{\mu,\sigma\}$, where the debt coupons are chosen by the irrational manager to maximize firm value.


%% -------------------------------------------------------
%\begin{table}[htbp]
% \centering \caption{Managerial beliefs ($\gamma=3$)}
% \label{lab1a}
% \begin{tabular}{lclclclclclclclclclcl}
%  \toprule
%    & $U$ & $V$ & $L$ & $C$ & $D$ & $E$ & $x_{b}$ & $a^{*}$ & $CR$ \\
%  \midrule
% $\mu=-0.5\%$ & 923.48 & 1247.3 & 48.72\% & 33.79 & 607.67 & 639.63 & 10.41 & 0.0296 & 56  \\
% $\mu^{\prime}=-0.25\%$ & 968.18 & 1323.4 & 49.65\% & 36.35 & 657.14 & 666.29 & 10.69 & 0.0310 & 53  \\
% $\mu^{\prime}=0\%$ & 1017.4 & 1408.5 & 50.83\% & 39.44& 715.94 & 692.53 & 10.07& 0.0325 & 51  \\
% $\sigma=25\%$ & 923.48 & 1247.3 & 48.72\% & 33.79 & 607.67 & 639.63 & 10.41 & 0.0296 & 56   \\
% $\sigma^{\prime}=22.5\%$ & 926.86 & 1331.1 & 54.77\% & 39.67 & 729.07 & 602.05 & 12.79& 0.0362 & 44  \\
% $\sigma^{\prime}=20\%$ & 931.58 & 1444.3 & 61.21\% & 47.14& 884.05 & 560.29& 15.78& 0.0456 & 33  \\
%  \bottomrule
% \end{tabular}
%\end{table}


\begin{table}[!ht]
\begin{adjustwidth}{-2.25in}{0in} % Comment out/remove adjustwidth environment if table fits in text column.
\centering
\caption{
{\bf Managerial beliefs ($\gamma=3$).}}\label{lab1a}
\begin{tabular}{|l+l|l|l|l|l|l|l|l|l|}
\hline
%\multicolumn{4}{|l|}{\bf Heading1} & \multicolumn{4}{|l|}{\bf Heading2}\\ \thickhline
%$cell1 row1$ & cell2 row 1 & cell3 row 1 & cell4 row 1 & cell5 row 1 & cell6 row 1 & cell7 row 1 & cell8 row 1& 1&1\\ \hline
& $U$ & $V$ & $L$ & $C$ & $D$ & $E$ & $x_{b}$ & $a^{*}$ & $CR$ \\ \hline
$\mu=-0.5\%$ & 923.48 & 1247.3 & 48.72\% & 33.79 & 607.67 & 639.63 & 10.41 & 0.0296 & 56  \\ \hline
$\mu^{\prime}=-0.25\%$ & 968.18 & 1323.4 & 49.65\% & 36.35 & 657.14 & 666.29 & 10.69 & 0.0310 & 53  \\ \hline
$\mu^{\prime}=0\%$ & 1017.4 & 1408.5 & 50.83\% & 39.44& 715.94 & 692.53 & 10.07& 0.0325 & 51  \\ \hline
$\sigma=25\%$ & 923.48 & 1247.3 & 48.72\% & 33.79 & 607.67 & 639.63 & 10.41 & 0.0296 & 56   \\ \hline
$\sigma^{\prime}=22.5\%$ & 926.86 & 1331.1 & 54.77\% & 39.67 & 729.07 & 602.05 & 12.79& 0.0362 & 44  \\ \hline
$\sigma^{\prime}=20\%$ & 931.58 & 1444.3 & 61.21\% & 47.14& 884.05 & 560.29& 15.78& 0.0456 & 33  \\ \hline
\end{tabular}
%\begin{flushleft} Table notes Phasellus venenatis, tortor nec vestibulum mattis, massa tortor interdum felis, nec pellentesque metus tortor nec nisl. Ut ornare mauris tellus, vel dapibus arcu suscipit sed.
%\end{flushleft}
\label{table1}
\end{adjustwidth}
\end{table}


\begin{table}[!ht]
\begin{adjustwidth}{-2.25in}{0in} % Comment out/remove adjustwidth environment if table fits in text column.
\centering
\caption{
{\bf Market beliefs ($\gamma=3$).}}\label{lab1b}
\begin{tabular}{|l+l|l|l|l|l|l|l|l|l|}
\hline
%\multicolumn{4}{|l|}{\bf Heading1} & \multicolumn{4}{|l|}{\bf Heading2}\\ \thickhline
%$cell1 row1$ & cell2 row 1 & cell3 row 1 & cell4 row 1 & cell5 row 1 & cell6 row 1 & cell7 row 1 & cell8 row 1& 1&1\\ \hline
& $U$ & $V$ & $L$ & $C$ & $D$ & $E$ & $x_{b}$ & $a^{*}$ & $CR$ \\ \hline
 $\mu=-0.5\%$ & 923.48 & 1247.3 & 48.72\% & 33.79 & 607.67 & 639.63 & 10.41 & 0.0296 & 56  \\ \hline
 $\mu^{\prime}=-0.25\%$ & 923.48 & 1246.3 & 51.51\% & 36.35 & 641.94 & 604.37 & 11.47 & 0.0294 & 66  \\ \hline
 $\mu^{\prime}=0\%$ & 923.48 & 1242.2 & 54.68\% & 39.44 & 679.23 & 563.00 & 12.76& 0.0291 & 81 \\ \hline
 $\sigma=25\%$ & 923.48 & 1247.3 & 48.72\% & 33.79 & 607.67 & 639.63 & 10.41 & 0.0296 & 56  \\ \hline
 $\sigma^{\prime}=22.5\%$ & 923.48 & 1241.8 & 54.90\% & 39.67 & 681.78 & 559.98 & 12.85 & 0.0291 & 82  \\ \hline
 $\sigma^{\prime}=20\%$ & 923.48 & 1220.0& 61.73\% & 47.14 & 753.09 & 466.91 & 15.94& 0.0281& 126  \\ \hline
\end{tabular}
%\begin{flushleft} Table notes Phasellus venenatis, tortor nec vestibulum mattis, massa tortor interdum felis, nec pellentesque metus tortor nec nisl. Ut ornare mauris tellus, vel dapibus arcu suscipit sed.
%\end{flushleft}
\label{table1}
\end{adjustwidth}
\end{table}

%\begin{table}[htbp]
% \centering \caption{Market beliefs ($\gamma=3$)}
% \label{lab1b}
% \begin{tabular}{lclclclclclclclclclcl}
%  \toprule
%    & $U$ & $V$ & $L$ & $C$ & $D$ & $E$ & $x_{b}$ & $a^{*}$ & $CR$ \\
%  \midrule
% $\mu=-0.5\%$ & 923.48 & 1247.3 & 48.72\% & 33.79 & 607.67 & 639.63 & 10.41 & 0.0296 & 56  \\
% $\mu^{\prime}=-0.25\%$ & 923.48 & 1246.3 & 51.51\% & 36.35 & 641.94 & 604.37 & 11.47 & 0.0294 & 66  \\
% $\mu^{\prime}=0\%$ & 923.48 & 1242.2 & 54.68\% & 39.44 & 679.23 & 563.00 & 12.76& 0.0291 & 81 \\
% $\sigma=25\%$ & 923.48 & 1247.3 & 48.72\% & 33.79 & 607.67 & 639.63 & 10.41 & 0.0296 & 56  \\
% $\sigma^{\prime}=22.5\%$ & 923.48 & 1241.8 & 54.90\% & 39.67 & 681.78 & 559.98 & 12.85 & 0.0291 & 82  \\
% $\sigma^{\prime}=20\%$ & 923.48 & 1220.0& 61.73\% & 47.14 & 753.09 & 466.91 & 15.94& 0.0281& 126  \\
%  \bottomrule
% \end{tabular}
%\end{table}


%-------------------------------------------------
\begin{table}[!ht]
\begin{adjustwidth}{-2.25in}{0in} % Comment out/remove adjustwidth environment if table fits in text column.
\centering
\caption{
{\bf Managerial beliefs ($\gamma=5$).}}\label{lab2a}
\begin{tabular}{|l+l|l|l|l|l|l|l|l|l|}
\hline
%\multicolumn{4}{|l|}{\bf Heading1} & \multicolumn{4}{|l|}{\bf Heading2}\\ \thickhline
%$cell1 row1$ & cell2 row 1 & cell3 row 1 & cell4 row 1 & cell5 row 1 & cell6 row 1 & cell7 row 1 & cell8 row 1& 1&1\\ \hline
& $U$ & $V$ & $L$ & $C$ & $D$ & $E$ & $x_{b}$ & $a^{*}$ & $CR$ \\ \hline
  $\mu=-0.5\%$ & 917.73 & 1133.67 & 39.35\% & 24.50 & 446.05 & 687.62 & 7.98 & 0.0182 & 49  \\ \hline
 $\mu^{\prime}=-0.25\%$ & 961.86 & 1199.2 & 40.60\% & 26.65 & 486.91 & 712.25 & 8.33 & 0.0190 & 47  \\ \hline
 $\mu^{\prime}=0\%$ & 1010.40 & 1272.20 & 42.05\% & 29.20 & 534.95 & 737.25 & 8.75 & 0.0199 & 46 \\ \hline
 $\sigma=25\%$ & 917.73 & 1133.67 & 39.35\% & 24.50 & 446.05 & 687.62 & 7.98 & 0.0182 & 49  \\ \hline
 $\sigma^{\prime}=22.5\%$ & 919.75 & 1190.2 & 45.59\% & 29.25 & 542.66 & 647.55 & 10.08 & 0.0223 & 39  \\ \hline
 $\sigma^{\prime}=20\%$ & 922.58 & 1268.40 & 53.48\% & 36.02 & 678.36 & 590.06 & 13.13 & 0.0279 & 31 \\ \hline
\end{tabular}
%\begin{flushleft} Table notes Phasellus venenatis, tortor nec vestibulum mattis, massa tortor interdum felis, nec pellentesque metus tortor nec nisl. Ut ornare mauris tellus, vel dapibus arcu suscipit sed.
%\end{flushleft}
\label{table1}
\end{adjustwidth}
\end{table}

%\begin{table}[htbp]
% \centering \caption{Managerial beliefs ($\gamma=5$)}
% \label{lab2a}
% \begin{tabular}{lclclclclclclclclclcl}
%  \toprule
%    & $U$ & $V$ & $L$ & $C$ & $D$ & $E$ & $x_{b}$ & $a^{*}$ & $CR$ \\
%  \midrule
% $\mu=-0.5\%$ & 917.73 & 1133.67 & 39.35\% & 24.50 & 446.05 & 687.62 & 7.98 & 0.0182 & 49  \\
% $\mu^{\prime}=-0.25\%$ & 961.86 & 1199.2 & 40.60\% & 26.65 & 486.91 & 712.25 & 8.33 & 0.0190 & 47  \\
% $\mu^{\prime}=0\%$ & 1010.40 & 1272.20 & 42.05\% & 29.20 & 534.95 & 737.25 & 8.75 & 0.0199 & 46 \\
% $\sigma=25\%$ & 917.73 & 1133.67 & 39.35\% & 24.50 & 446.05 & 687.62 & 7.98 & 0.0182 & 49  \\
% $\sigma^{\prime}=22.5\%$ & 919.75 & 1190.2 & 45.59\% & 29.25 & 542.66 & 647.55 & 10.08 & 0.0223 & 39  \\
% $\sigma^{\prime}=20\%$ & 922.58 & 1268.40 & 53.48\% & 36.02 & 678.36 & 590.06 & 13.13 & 0.0279 & 31 \\
%  \bottomrule
% \end{tabular}
%\end{table}
\begin{table}[!ht]
\begin{adjustwidth}{-2.25in}{0in} % Comment out/remove adjustwidth environment if table fits in text column.
\centering
\caption{
{\bf Market beliefs ($\gamma=5$).}}\label{lab2b}
\begin{tabular}{|l+l|l|l|l|l|l|l|l|l|}
\hline
%\multicolumn{4}{|l|}{\bf Heading1} & \multicolumn{4}{|l|}{\bf Heading2}\\ \thickhline
%$cell1 row1$ & cell2 row 1 & cell3 row 1 & cell4 row 1 & cell5 row 1 & cell6 row 1 & cell7 row 1 & cell8 row 1& 1&1\\ \hline
& $U$ & $V$ & $L$ & $C$ & $D$ & $E$ & $x_{b}$ & $a^{*}$ & $CR$ \\ \hline
   $\mu=-0.5\%$ & 917.73 & 1133.67 & 39.35\% & 24.50 & 446.05 & 687.62 & 7.98 & 0.0182 & 49  \\
 $\mu^{\prime}=-0.25\%$ & 917.73 & 1133.4 & 41.98\% & 26.65 & 475.84 & 657.56 & 8.87 & 0.0181 & 60 \\
 $\mu^{\prime}=0\%$ & 917.73 & 1132.40 & 44.99\% & 29.20 & 509.45 & 622.98 & 9.91 & 0.0179 & 73  \\
 $\sigma=25\%$ & 917.73 & 1133.67 & 39.35\% & 24.50 & 446.05 & 687.62 & 7.98 & 0.0182 & 49  \\
 $\sigma^{\prime}=22.5\%$ & 917.73 & 1132.4 & 45.04\% & 29.25 &510.08 & 622.31 & 9.93 & 0.0179 & 73  \\
  $\sigma^{\prime}=20\%$ & 917.73 & 1126.6 & 52.43\% & 36.02 & 590.72 & 535.88 & 12.67 & 0.0175 & 110  \\
\end{tabular}
%\begin{flushleft} Table notes Phasellus venenatis, tortor nec vestibulum mattis, massa tortor interdum felis, nec pellentesque metus tortor nec nisl. Ut ornare mauris tellus, vel dapibus arcu suscipit sed.
%\end{flushleft}
\label{table1}
\end{adjustwidth}
\end{table}


%\begin{table}[htbp]
% \centering \caption{Market beliefs ($\gamma=5$)}
% \label{lab2b}
% \begin{tabular}{lclclclclclclclclclcl}
%  \toprule
%    & $U$ & $V$ & $L$ & $C$ & $D$ & $E$ & $x_{b}$ & $a^{*}$ & $CR$ \\
%  \midrule
% $\mu=-0.5\%$ & 917.73 & 1133.67 & 39.35\% & 24.50 & 446.05 & 687.62 & 7.98 & 0.0182 & 49  \\
% $\mu^{\prime}=-0.25\%$ & 917.73 & 1133.4 & 41.98\% & 26.65 & 475.84 & 657.56 & 8.87 & 0.0181 & 60 \\
% $\mu^{\prime}=0\%$ & 917.73 & 1132.40 & 44.99\% & 29.20 & 509.45 & 622.98 & 9.91 & 0.0179 & 73  \\
% $\sigma=25\%$ & 917.73 & 1133.67 & 39.35\% & 24.50 & 446.05 & 687.62 & 7.98 & 0.0182 & 49  \\
% $\sigma^{\prime}=22.5\%$ & 917.73 & 1132.4 & 45.04\% & 29.25 &510.08 & 622.31 & 9.93 & 0.0179 & 73  \\
%  $\sigma^{\prime}=20\%$ & 917.73 & 1126.6 & 52.43\% & 36.02 & 590.72 & 535.88 & 12.67 & 0.0175 & 110  \\
%  \bottomrule
% \end{tabular}
%\end{table}


%--------------------------------------------------------
\begin{table}[!ht]
\begin{adjustwidth}{-2.25in}{0in} % Comment out/remove adjustwidth environment if table fits in text column.
\centering
\caption{
{\bf Managerial beliefs ($\gamma=7$).}}\label{lab3a}
\begin{tabular}{|l+l|l|l|l|l|l|l|l|l|}
\hline
%\multicolumn{4}{|l|}{\bf Heading1} & \multicolumn{4}{|l|}{\bf Heading2}\\ \thickhline
%$cell1 row1$ & cell2 row 1 & cell3 row 1 & cell4 row 1 & cell5 row 1 & cell6 row 1 & cell7 row 1 & cell8 row 1& 1&1\\ \hline
& $U$ & $V$ & $L$ & $C$ & $D$ & $E$ & $x_{b}$ & $a^{*}$ & $CR$ \\ \hline
 $\mu=-0.5\%$ & 915.26 & 1082.8 & 43.64\% & 27.68 & 472.53 & 610.25 & 9.82 & 0.0129 & 86  \\ \hline
 $\mu^{\prime}=-0.25\%$ & 959.15 & 1142.5 & 43.93\% & 29.10 & 501.93 & 640.56 & 9.92 & 0.0135 & 80  \\ \hline
 $\mu^{\prime}=0\%$ & 1007.5 & 1208.9 & 43.40\% & 29.93 & 524.64 & 684.28 & 9.72 & 0.0142 & 70  \\ \hline
 $\sigma=25\%$ & 915.26 & 1082.8 & 43.64\% & 27.68 & 472.53 & 610.25 & 9.82 & 0.0129 & 86  \\ \hline
 $\sigma^{\prime}=22.5\%$ & 916.71 & 1123.3 & 45.39\% & 28.47 & 509.82 & 613.49 & 10.55 & 0.0159 & 58  \\ \hline
$\sigma^{\prime}=20\%$ & 918.73 & 1181.2 & 48.71\% & 30.83 & 575.32 & 605.91 & 11.85 & 0.0202 & 36  \\ \hline
\end{tabular}
%\begin{flushleft} Table notes Phasellus venenatis, tortor nec vestibulum mattis, massa tortor interdum felis, nec pellentesque metus tortor nec nisl. Ut ornare mauris tellus, vel dapibus arcu suscipit sed.
%\end{flushleft}
\label{table1}
\end{adjustwidth}
\end{table}

%\begin{table}[htbp]
% \centering \caption{Managerial beliefs ($\gamma=7$)}
% \label{lab3a}
% \begin{tabular}{lclclclclclclclclclcl}
%  \toprule
%    & $U$ & $V$ & $L$ & $C$ & $D$ & $E$ & $x_{b}$ & $a^{*}$ & $CR$ \\
%  \midrule
% $\mu=-0.5\%$ & 915.26 & 1082.8 & 43.64\% & 27.68 & 472.53 & 610.25 & 9.82 & 0.0129 & 86  \\
% $\mu^{\prime}=-0.25\%$ & 959.15 & 1142.5 & 43.93\% & 29.10 & 501.93 & 640.56 & 9.92 & 0.0135 & 80  \\
% $\mu^{\prime}=0\%$ & 1007.5 & 1208.9 & 43.40\% & 29.93 & 524.64 & 684.28 & 9.72 & 0.0142 & 70  \\
% $\sigma=25\%$ & 915.26 & 1082.8 & 43.64\% & 27.68 & 472.53 & 610.25 & 9.82 & 0.0129 & 86  \\
% $\sigma^{\prime}=22.5\%$ & 916.71 & 1123.3 & 45.39\% & 28.47 & 509.82 & 613.49 & 10.55 & 0.0159 & 58  \\
%$\sigma^{\prime}=20\%$ & 918.73 & 1181.2 & 48.71\% & 30.83 & 575.32 & 605.91 & 11.85 & 0.0202 & 36  \\
%  \bottomrule
% \end{tabular}
%\end{table}
\begin{table}[!ht]
\begin{adjustwidth}{-2.25in}{0in} % Comment out/remove adjustwidth environment if table fits in text column.
\centering
\caption{
{\bf Market beliefs ($\gamma=7$).}}\label{lab3b}
\begin{tabular}{|l+l|l|l|l|l|l|l|l|l|}
\hline
%\multicolumn{4}{|l|}{\bf Heading1} & \multicolumn{4}{|l|}{\bf Heading2}\\ \thickhline
%$cell1 row1$ & cell2 row 1 & cell3 row 1 & cell4 row 1 & cell5 row 1 & cell6 row 1 & cell7 row 1 & cell8 row 1& 1&1\\ \hline
& $U$ & $V$ & $L$ & $C$ & $D$ & $E$ & $x_{b}$ & $a^{*}$ & $CR$ \\ \hline
  $\mu=-0.5\%$ & 915.26 & 1082.8 & 43.64\% & 27.68 & 472.53 & 610.25 & 9.82 & 0.0129 & 86  \\ \hline
 $\mu^{\prime}=-0.25\%$ & 915.26 & 1082.7 & 45.32\% & 29.10 & 490.64 & 592.04 & 10.40 & 0.0128 & 93  \\ \hline
 $\mu^{\prime}=0\%$ & 915.26 & 1082.6 & 46.28\% & 29.93 & 500.99 & 581.57 & 10.73 & 0.0128 & 97  \\ \hline
 $\sigma=25\%$ & 915.26 & 1082.8 & 43.64\% & 27.68 & 472.53 & 610.25 & 9.82 & 0.0129 & 86  \\ \hline
 $\sigma^{\prime}=22.5\%$ & 915.26 & 1082.7 & 44.58\% & 28.47 & 482.68 & 600.06 & 10.15 & 0.0128 & 90  \\ \hline
 $\sigma^{\prime}=20\%$ & 915.26 & 1082.3 & 50.83\% & 30.83 & 511.99 & 570.34 & 10.09 & 0.0127 & 102   \\ \hline
\end{tabular}
%\begin{flushleft} Table notes Phasellus venenatis, tortor nec vestibulum mattis, massa tortor interdum felis, nec pellentesque metus tortor nec nisl. Ut ornare mauris tellus, vel dapibus arcu suscipit sed.
%\end{flushleft}
\label{table1}
\end{adjustwidth}
\end{table}


%\begin{table}[htbp]
% \centering \caption{Market beliefs ($\gamma=7$)}
% \label{lab3b}
% \begin{tabular}{lclclclclclclclclclcl}
%  \toprule
%    & $U$ & $V$ & $L$ & $C$ & $D$ & $E$ & $x_{b}$ & $a^{*}$ & $CR$ \\
%  \midrule
% $\mu=-0.5\%$ & 915.26 & 1082.8 & 43.64\% & 27.68 & 472.53 & 610.25 & 9.82 & 0.0129 & 86  \\
% $\mu^{\prime}=-0.25\%$ & 915.26 & 1082.7 & 45.32\% & 29.10 & 490.64 & 592.04 & 10.40 & 0.0128 & 93  \\
% $\mu^{\prime}=0\%$ & 915.26 & 1082.6 & 46.28\% & 29.93 & 500.99 & 581.57 & 10.73 & 0.0128 & 97  \\
% $\sigma=25\%$ & 915.26 & 1082.8 & 43.64\% & 27.68 & 472.53 & 610.25 & 9.82 & 0.0129 & 86  \\
% $\sigma^{\prime}=22.5\%$ & 915.26 & 1082.7 & 44.58\% & 28.47 & 482.68 & 600.06 & 10.15 & 0.0128 & 90  \\
% $\sigma^{\prime}=20\%$ & 915.26 & 1082.3 & 50.83\% & 30.83 & 511.99 & 570.34 & 10.09 & 0.0127 & 102   \\
%  \bottomrule
% \end{tabular}
%\end{table}

\subsection*{Pecking order theory and managerial traits}
\begin{result}\label{result1}
An optimistic/confident manager perceives debt and equity as being
undervalued. An optimistic manager perceives equity as being more undervalued
than debt, while a confident manager perceives debt as being more
undervalued than equity. Managerial risk aversion mitigates
the manager's bias.
\end{result}

In tables \ref{lab1a} and \ref{lab1b}, on unlevered firm value, the
optimistic manager ($\mu^{\prime}=0\%$) believes that the firm value is
undervalued by 93.92 and the confident manager ($\sigma^{\prime}=20\%$)
believes that the firm value is undervalued by 8.1. For a levered
firm, the optimistic manager ($\mu^{\prime}=0$) believes that the debt value is
undervalued by 36.71 and that the equity value is undervalued by 129.53.
The confident manager ($\sigma^{\prime}=0.2$) believes that debt value is
undervalued by 130.96 and that the equity value is undervalued by
94.38. Thus, an optimistic/confident manager believes that the value
of the firm's securities is undervalued by the market. { Because the optimistic/confident manager prefers to more efforts, and then increase the growth rate of cash flow.} This result is consistent with \cite{bib4,bib6,bib10}.
However, \cite{bib7} indicates that an optimistic/confident
manager believes that the equity value is overvalued by the market, while a confident
manager believes that the unlevered firm value is consistent with
market beliefs. His result is not consistent with
ours. \cite{bib7} does not account for managerial risk
aversion, whereas we incorporate it into
the pricing.

In tables \ref{lab2a}-\ref{lab3b}, when $\gamma=5 (7)$ and the
manager is optimistic ($\mu^{\prime}=0\%$), for the unlevered firm, the
value is undervalued by 92.67 (92.24). For the levered firm, the
debt value is undervalued by 25.50 (23.65), and the equity value is
undervalued by 114.27 (102.71). Thus, the optimistic
manager's level of bias has a negative relationship with risk aversion. When $\gamma=5 (7)$
and the manager is confident ($\sigma^{\prime}=20\%$), for the unlevered
firm, the value is undervalued by 4.85 (3.47). For the levered
firm, the debt value is undervalued by 87.64 (63.33), and the equity
value is undervalued by 54.18(35.57). Thus, the confident
manager's level of bias has a negative relationship with risk aversion. {The intuition behind these results is that risk aversion implies wariness, which is opposite to optimism and confidence.}

The optimistic manager perceives equity as being more undervalued than
debt. Thus, the optimistic manager prefers the debt financing to equity
financing; this follows pecking order theory and is consistent with
\cite{bib12}. By contrast, the confident manager perceives debt as being more
undervalued than equity. In contrast to previous contributions, this case
need not follow  pecking order theory, which is consistent
with \cite{bib7}.{The intuition behind the results is that the endogenous effort is derive by maximize the equity value. Optimism only increases the growth rate of cash flow. Therefore, the optimistic manager perceives equity as more undervalued than
debt. On the contrary, confidence both increases the growth rate and decreases the volatility of cash flow. Because of risk aversion, the the confident manager prefers the equity financing to debt
financing.}


\subsection*{Capital structure and managerial traits}
\subsubsection*{Optimal coupon and managerial traits}
\begin{result}\label{result2}
The manager's optimism/confidence has a positive effect on the
optimal coupon. The risk aversion of an optimistic manager
has a convex effect on the optimal coupon, whereas the risk aversion of
the confident manager has an negative effect on the optimal coupon.
\end{result}

In table \ref{lab2a} and table \ref{lab2b}, when the optimistic
manager's belief is $\mu^{\prime}=-0.25\% (0\%)$, the level of the optimal
coupon is 26.65 (29.20). When the confident manager's belief is
$\sigma^{\prime}=22.5\% (20\%)$, the level of the optimal coupon is
29.25(36.02). This result is consistent with \cite{bib7,bib9}. When the manager is optimistic
($\mu^{\prime}=(0\%)$), the optimal coupon is 39.44(29.20/29.93) with
risk aversion $\gamma=3(5/7)$; when the manager is optimistic
($\sigma^{\prime}=20\%$), the optimal coupon is 47.14(36.02/30.83) with
risk aversion $\gamma=3(5/7)$. When the risk aversion of the
optimistic manager is relatively high or low, the coupon is higher;
when his risk aversion is intermediate, the optimal coupon is
smaller. By contrast, the optimal coupon decreases with the risk aversion of a confident
manager.

\subsubsection*{Leverage and managerial traits}
\begin{result}\label{result3}
The manager's optimism/confidence has a positive effect on the
actual leverage, The optimistic manager underestimates the leverage. A confident manager with low risk-aversion or high
risk-aversion results in overestimates of
leverage, while, a confident manager with intermediate risk-aversion leads to overestimated leverage. Therefore, there exists a level of risk
aversion that eliminates all bias regarding leverage.
\end{result}
In table \ref{lab2a} and table \ref{lab2b}, when
$\mu^{\prime}=-0.25\% (0\%)$, the actual leverage is 41.98\% (44.99\%);
when $\sigma^{\prime}=22.5\% (20\%)$, the actual leverage is 45.04\%
(52.43\%). This is consistent with \cite{bib7}. When risk
aversion $\gamma=3 (5/7)$, the optimistic manager's ($\mu^{\prime}=0\%$)
perceived leverage is 50.83\% (42.05\%/43.40\%), whereas the actual leverage
is 54.68\%(44.99\%/46.28\%). On the one hand, the risk aversion of
an optimistic manager has a convex effect on the perceived (actual)
leverage; on the other hand, the optimistic manager underestimates
the leverage, and his risk aversion mitigates such bias. When risk
aversion $\gamma=3 (5/7)$, the confident manager's
($\sigma^{\prime}=20\%$) perceived leverage is 61.21\%
(53.48\%/48.71\%), whereas
the actual leverage is 61.73\%(52.43\%/50.83\%). The case of a confident
manager offers some interesting conclusions. First, risk
aversion has a negative effect on the perceived (actual) leverage.
Second, the less risk averse and confident manager or the
more risk-averse and confident manager underestimates the
leverage, whereas a confident manager with intermediate risk aversion overestimates the leverage.
Moreover, from the second conclusion, there exists a level of
risk aversion that eliminates any bias regarding the leverage.

\subsubsection*{Bankruptcy level and managerial traits}
\begin{result}\label{result4}
The manager's optimism has an ambiguous effect on the owner's
bankruptcy level, while managerial confidence has a positive
effect on the owner's bankruptcy level. Risk aversion has a
convex effect on the owner's bankruptcy level. The optimistic
manager underestimates the bankruptcy level, the less risk-averse
and confident manager underestimates the bankruptcy level, and the
more risk-averse and confident manager overestimates the
bankruptcy level.
\end{result}

When the risk aversion $\gamma=3$, the bankruptcy level of
the optimistic manager is 10.69 (10.07). When risk aversion
$\gamma=7$, the bankruptcy level of the optimistic manager is
9.92(9.72). When risk aversion $\gamma=5$, the bankruptcy level
of the optimistic manager is 8.33 (8.75). The manager's optimism has an
ambiguous effect on the owner's bankruptcy level. In table
\ref{lab1a}, the bankruptcy level is 12.79(15.78). Managerial
confidence has a positive effect on the owner's bankruptcy level.
For an optimistic manager($\mu^{\prime}=0\%$), when risk aversion
$\gamma=3 (5/7/9)$, the bankruptcy level is 10.07 (8.75/9.72); for a
confident manager ($\sigma^{\prime}=20\%$), the bankruptcy level is 15.78
(13.13/11.85/12.44). Risk aversion has a convex effect on the
owner's bankruptcy level. In table \ref{lab2a} and table
\ref{lab2b}, when $\mu^{\prime}=0\%$, the owner's (market)
bankruptcy level is 8.75 (9.91). The optimistic manager
underestimates the bankruptcy level. When risk aversion $\gamma=3$
($\sigma^{\prime}=20\%$), the owner's (market) bankruptcy level is
15.78 (15.94). When risk aversion $\gamma=5$
($\sigma^{\prime}=20\%$), the owner's (market) bankruptcy level is 13.13
(12.67). The less risk-averse and confident manager underestimates
the bankruptcy level, the the more risk-averse and confident
manager overestimates the bankruptcy level.

\subsubsection*{Credit spread and managerial traits}
\begin{result}\label{result5}
The optimistic/confident manager underestimates the credit spread.
Risk aversion has a convex effect on the credit spread.
\end{result}
In table \ref{lab2b}, when $\mu^{\prime}=-0.25\%(0\%)$, the perceived credit
spread is 47bps (46bps), and the actual credit spread is 60bps
(73bps); when
$\sigma^{\prime}=22.5\% (20\%)$, the perceived credit spread is 39bps
(31bps), and the actual credit spread is 73bps (110bps). The
optimistic/confident manager underestimates the credit spread. This is
consistent with \cite{bib12}. When $\mu^{\prime}=-0.25\%$ and risk
aversion $\gamma=3 (5/7)$, the actual credit spread is 66bps
(60bps/93bps). When $\sigma^{\prime}=22.5\%$, risk aversion $\gamma=3
(5/7)$, the actual credit spread is 82bps (73bps/90bps). Risk
aversion has a convex effect on the credit spread.


\subsection*{Managerial effort and managerial traits}
\begin{result}\label{result6}
Relative to a rational manager, an optimistic/confident manger exerts
a higher level of effort. Risk aversion has a negative effect on
effort.
\end{result}
In table \ref{lab2a} and table \ref{lab2b}, when $\mu^{\prime}=0\%$,
the optimistic manager's effort is 0.0190, and the
rational manager's effort is 0.0179; when $\sigma^{\prime}=20\%$,
the confident manager's effort is 0.0279, and the
rational manager's effort is 0.0175. This is consistent with
\cite{bib14,bib15,bib17}. When
$\mu^{\prime}=0\%$, and risk aversion $\gamma=3 (5/7)$, the level of
managerial effort is 0.0325 (0.0199/0.0142). When
$\sigma^{\prime}=20\%$, and risk aversion $\gamma=3 (5/7)$, the level of
managerial effort is 0.0456 (0.0279/0.0202). Risk aversion has a
negative effect on effort.


%\afterpage{\FloatBarrier}
\section*{Conclusion}
\label{sec4} This paper examines the impact of managerial optimism,
confidence and risk aversion on the capital structure, peaking order
theory and managerial welfare. The model developed here demonstrates
that an optimistic manager perceives equity as being more undervalued than
debt, whereas a confident manager perceives debt as being more undervalued
than equity. The manager's optimism has an ambiguous effect on the
owner's bankruptcy level. An optimistic/confident manager
underestimates the credit spread.

This paper introduces risk aversion into the model. We show
that an optimistic manager follows a pecking order, which is consistent
with previous empirical results. In this paper, we find that
managerial risk aversion has an important impact on the capital
structure. Managerial risk aversion mitigates the manager's bias regarding firm
value. The risk aversion of the optimistic manager has a convex
effect on the optimal coupon. There exists a level of risk
aversion that eliminates the bias regarding leverage. Risk aversion has
a convex effect on the owner's bankruptcy level.  Risk aversion
has a convex effect on the credit spread.

From a behavioral finance perspective, our paper examined the effects
of managerial traits on managerial effort and welfare. Relative to a rational manager, an
optimistic/confident manger exerts a higher level of effort. Risk
aversion has a negative effect on effort.
%%EDITOR'S NOTE: Please ensure that the intended meaning has been
%%maintained in this edit.
In addition, in our model, we consider a capital structure that includes
equity and straight bonds. The capital structure can be composed of
straight bonds, junk bonds and equity. Our approach may explain why straight
bonds are not replaced by junk bonds. \cite{bib18} consider the
impacts of internal financing on investment decisions in the context of managerial
traits. Our model makes it possible to study the investment from the
perspective of  managerial
traits when investment costs can be raised through internal cash,
equity and bonds. It can also be used to explore whether a firm follows a peaking order.
These are promising and significant avenues for future
research.


%
%\section*{Materials and methods}
%\subsection*{Etiam eget sapien nibh}
%
%% For figure citations, please use "Fig" instead of "Figure".
%Nulla mi mi, Fig~\ref{fig1} venenatis sed ipsum varius, volutpat euismod diam. Proin rutrum vel massa non gravida. Quisque tempor sem et dignissim rutrum. Lorem ipsum dolor sit amet, consectetur adipiscing elit. Morbi at justo vitae nulla elementum commodo eu id massa. In vitae diam ac augue semper tincidunt eu ut eros. Fusce fringilla erat porttitor lectus cursus, \nameref{S1_Video} vel sagittis arcu lobortis. Aliquam in enim semper, aliquam massa id, cursus neque. Praesent faucibus semper libero.
%
%% Place figure captions after the first paragraph in which they are cited.
%\begin{figure}[!h]
%\caption{{\bf Bold the figure title.}
%Figure caption text here, please use this space for the figure panel descriptions instead of using subfigure commands. A: Lorem ipsum dolor sit amet. B: Consectetur adipiscing elit.}
%\label{fig1}
%\end{figure}
%
%% Results and Discussion can be combined.
%\section*{Results}
%Nulla mi mi, venenatis sed ipsum varius, Table~\ref{table1} volutpat euismod diam. Proin rutrum vel massa non gravida. Quisque tempor sem et dignissim rutrum. Lorem ipsum dolor sit amet, consectetur adipiscing elit. Morbi at justo vitae nulla elementum commodo eu id massa. In vitae diam ac augue semper tincidunt eu ut eros. Fusce fringilla erat porttitor lectus cursus, vel sagittis arcu lobortis. Aliquam in enim semper, aliquam massa id, cursus neque. Praesent faucibus semper libero.
%
%% Place tables after the first paragraph in which they are cited.
%\begin{table}[!ht]
%\begin{adjustwidth}{-2.25in}{0in} % Comment out/remove adjustwidth environment if table fits in text column.
%\centering
%\caption{
%{\bf Table caption Nulla mi mi, venenatis sed ipsum varius, volutpat euismod diam.}}
%\begin{tabular}{|l+l|l|l|l|l|l|l|}
%\hline
%%\multicolumn{4}{|l|}{\bf Heading1} & \multicolumn{4}{|l|}{\bf Heading2}\\ \thickhline
%$cell1 row1$ & cell2 row 1 & cell3 row 1 & cell4 row 1 & cell5 row 1 & cell6 row 1 & cell7 row 1 & cell8 row 1\\ \hline
%$cell1 row2$ & cell2 row 2 & cell3 row 2 & cell4 row 2 & cell5 row 2 & cell6 row 2 & cell7 row 2 & cell8 row 2\\ \hline
%$cell1 row3$ & cell2 row 3 & cell3 row 3 & cell4 row 3 & cell5 row 3 & cell6 row 3 & cell7 row 3 & cell8 row 3\\ \hline
%\end{tabular}
%\begin{flushleft} Table notes Phasellus venenatis, tortor nec vestibulum mattis, massa tortor interdum felis, nec pellentesque metus tortor nec nisl. Ut ornare mauris tellus, vel dapibus arcu suscipit sed.
%\end{flushleft}
%\label{table1}
%\end{adjustwidth}
%\end{table}
%
%
%%PLOS does not support heading levels beyond the 3rd (no 4th level headings).
%\subsection*{\lorem\ and \ipsum\ nunc blandit a tortor}
%\subsubsection*{3rd level heading}
%Maecenas convallis mauris sit amet sem ultrices gravida. Etiam eget sapien nibh. Sed ac ipsum eget enim egestas ullamcorper nec euismod ligula. Curabitur fringilla pulvinar lectus consectetur pellentesque. Quisque augue sem, tincidunt sit amet feugiat eget, ullamcorper sed velit. Sed non aliquet felis. Lorem ipsum dolor sit amet, consectetur adipiscing elit. Mauris commodo justo ac dui pretium imperdiet. Sed suscipit iaculis mi at feugiat.
%
%\begin{enumerate}
%	\item{react}
%	\item{diffuse free particles}
%	\item{increment time by dt and go to 1}
%\end{enumerate}


%\subsection*{Sed ac quam id nisi malesuada congue}
%
%Nulla mi mi, venenatis sed ipsum varius, volutpat euismod diam. Proin rutrum vel massa non gravida. Quisque tempor sem et dignissim rutrum. Lorem ipsum dolor sit amet, consectetur adipiscing elit. Morbi at justo vitae nulla elementum commodo eu id massa. In vitae diam ac augue semper tincidunt eu ut eros. Fusce fringilla erat porttitor lectus cursus, vel sagittis arcu lobortis. Aliquam in enim semper, aliquam massa id, cursus neque. Praesent faucibus semper libero.
%
%\begin{itemize}
%	\item First bulleted item.
%	\item Second bulleted item.
%	\item Third bulleted item.
%\end{itemize}
%
%\section*{Discussion}
%Nulla mi mi, venenatis sed ipsum varius, Table~\ref{table1} volutpat euismod diam. Proin rutrum vel massa non gravida. Quisque tempor sem et dignissim rutrum. Lorem ipsum dolor sit amet, consectetur adipiscing elit. Morbi at justo vitae nulla elementum commodo eu id massa. In vitae diam ac augue semper tincidunt eu ut eros. Fusce fringilla erat porttitor lectus cursus, vel sagittis arcu lobortis. Aliquam in enim semper, aliquam massa id, cursus neque. Praesent faucibus semper libero~\cite{bib3}.
%
%\section*{Conclusion}
%
%CO\textsubscript{2} Maecenas convallis mauris sit amet sem ultrices gravida. Etiam eget sapien nibh. Sed ac ipsum eget enim egestas ullamcorper nec euismod ligula. Curabitur fringilla pulvinar lectus consectetur pellentesque. Quisque augue sem, tincidunt sit amet feugiat eget, ullamcorper sed velit.
%
%Sed non aliquet felis. Lorem ipsum dolor sit amet, consectetur adipiscing elit. Mauris commodo justo ac dui pretium imperdiet. Sed suscipit iaculis mi at feugiat. Ut neque ipsum, luctus id lacus ut, laoreet scelerisque urna. Phasellus venenatis, tortor nec vestibulum mattis, massa tortor interdum felis, nec pellentesque metus tortor nec nisl. Ut ornare mauris tellus, vel dapibus arcu suscipit sed. Nam condimentum sem eget mollis euismod. Nullam dui urna, gravida venenatis dui et, tincidunt sodales ex. Nunc est dui, sodales sed mauris nec, auctor sagittis leo. Aliquam tincidunt, ex in facilisis elementum, libero lectus luctus est, non vulputate nisl augue at dolor. For more information, see \nameref{S1_Appendix}.
%
\section*{Supporting information}
%{\bf }
%
%% Include only the SI item label in the paragraph heading. Use the \nameref{label} command to cite SI items in the text.
%\paragraph*{S1 Fig.}
%\label{S1_Fig}
%{\bf Bold the title sentence.} Add descriptive text after the title of the item (optional).
%
%\paragraph*{S2 Fig.}
%\label{S2_Fig}
%{\bf Lorem ipsum.} Maecenas convallis mauris sit amet sem ultrices gravida. Etiam eget sapien nibh. Sed ac ipsum eget enim egestas ullamcorper nec euismod ligula. Curabitur fringilla pulvinar lectus consectetur pellentesque.
%
\paragraph*{S1 File.}
\label{S1_File}
{\bf CEO traits, dynamic compensation and capital structure.zip}
%
%\paragraph*{S1 Video.}
%\label{S1_Video}
%{\bf Lorem ipsum.}  Maecenas convallis mauris sit amet sem ultrices gravida. Etiam eget sapien nibh. Sed ac ipsum eget enim egestas ullamcorper nec euismod ligula. Curabitur fringilla pulvinar lectus consectetur pellentesque.
%
%\paragraph*{S1 Appendix.}
%\label{S1_Appendix}
%{\bf Lorem ipsum.} Maecenas convallis mauris sit amet sem ultrices gravida. Etiam eget sapien nibh. Sed ac ipsum eget enim egestas ullamcorper nec euismod ligula. Curabitur fringilla pulvinar lectus consectetur pellentesque.
%
%\paragraph*{S1 Table.}
%\label{S1_Table}
%{\bf Lorem ipsum.} Maecenas convallis mauris sit amet sem ultrices gravida. Etiam eget sapien nibh. Sed ac ipsum eget enim egestas ullamcorper nec euismod ligula. Curabitur fringilla pulvinar lectus consectetur pellentesque.

\section*{Acknowledgments}
The authors wish to thank two anonymous referees for the constructive comments, which
greatly helped in improving the paper.
%The research reported in this paper was
%supported by the National Natural Science Foundation of China
%(project NO.71502054).

\begin{appendix}
\section{The proof of Theorem \ref{theorem1} }
In order to  the optimality of the agent's consumption-savings policy, his marginal utility from consumption must equal his
marginal value of wealth. We derive the following relation:
\begin{equation}
u(c_t,a_t)=rV_t.
\end{equation}
Since $u(c_t,a_t)=-e^{-\gamma(c_t-g(X_t,a_t))}/\gamma$, and then we have
\begin{equation}\label{consumption}
c_t=g(X_t,a_t)-\frac{1}{\gamma}\ln(-\gamma r V_t)
\end{equation}
We have $J_x=f_x$, $J_{xx}=f_{xx}$, $J_{VV}=-1/(\gamma r V^2)$ and $J_{xV}=0$. Plugging (\ref{consumption}) and the following formulations into (\ref{HJBu}). We derive the equation (\ref{vfu2}). By first order condition, we immediately derive the equation (\ref{a1}). Let $f(x)=ax+b$ when $x\rightarrow\infty$, by (\ref{vfu2}) and (\ref{a1}), we get the $a=1/(r-\mu)$ and $b=1/(2(r-\mu)^2\theta^2\gamma r \sigma^{'2})$. Therefore, we can derive that $\lim_{x\rightarrow\infty}f_x=1/(r-\mu)$.

\section{The proof of Theorem \ref{theorem2} }
In spirit of The proof of Theorem \ref{theorem1}, we can derive the HJB of equity value. Given the implemented effort policy, the debt value satisfies (\ref{dv}). The optimal coupon is derived by maximizing firm total value, as is given by (\ref{oC}). The intuition behind the result is that the two opposite effect of debt. On the one hand, the debt can bring tax shield profit and increase the firm value, we call it as the tax shield effect. On the other hand, the debt results in default and causes bankruptcy cost. We call it as bankruptcy effect. The first effect makes firm to issue more debt, however, the second effect incentives firm to issue less debt. As a result, The firm chooses the optimal coupon to maximizing firm total firm.


\end{appendix}


\nolinenumbers

% Either type in your references using
% \begin{thebibliography}{}
% \bibitem{}
% Text
% \end{thebibliography}
%
% or
%
% Compile your BiBTeX database using our plos2015.bst
% style file and paste the contents of your .bbl file
% here. See http://journals.plos.org/plosone/s/latex for
% step-by-step instructions.
%
\begin{thebibliography}{10}
%\bibitem[Adam et al.(2014)]{A}
\bibitem{bib1}
Landier A, Thesmar D. Financial contracting with optimistic entrepreneurs. Review of Financial Studies. 2009; 22(1): 117--150.


\bibitem{bib2}
Bernardo AE, Welch I. On the evolution of overconfidence and entrepreneurs. Journal of Economics \& Management Strategy. 2001; 10(3): 301--330.

\bibitem{bib3}
Malmendier U, Tate G. Ceo overconfidence and corporate investment. The Journal of Finance. 2005: 60(6): 2661--2700.


\bibitem{bib4}
Malmendier U, Tate G, Yan J. Corporate financial policies with overconfident managers. Tech. rep., National Bureau of Economic Research. 2007.


\bibitem{bib5}
Lin Y, Hu S, Chen M. Testing pecking order prediction from the viewpoint of managerial optimism: Some empirical evidence from taiwan. Pacific-Basin Finance Journal. 2008; 16(1): 160--181.


\bibitem{bib6}
Heaton JB. Managerial optimism and corporate finance. Financial management. 2002; 31(2): 33--45.


\bibitem{bib7}
Hackbarth D. Managerial traits and capital structure decisions. Journal of Financial and Quantitative Analysis. 2008; 43(4): 843--881.

\bibitem{bib8}
He Z. A model of dynamic compensation and capital structure. Journal of Financial Economics. 2011; 100(2): 351--366.


\bibitem{bib9}
Hackbarth D. Determinants of corporate borrowing: A behavioral perspective. Journal of Corporate Finance. 2009; 15(4): 389--411.

\bibitem{bib10}
Malmendier U, Tate G, Yan J. Overconfidence and early-life experiences: the effect of managerial traits on corporate financial policies. The Journal of Finance. 2011; 66(5): 1687--1733.

\bibitem{bib11}
Yu M, Xia X, Zou Z. The relationship between managers' overconfidence and enterprises' radical behavior in incurring debts. Management world [in Chinese]. 2006; 8: 358--379.


\bibitem{bib12}
Adam T, Burg V, Scheinert T, Streitz D. Managerial optimism and debt contract design. Working Paper, 2014.

\bibitem{bib13}
Gervais S, Heaton J, Odean T. The positive role of overconfidence and optimism in investment policy. Working paper. 2002.


\bibitem{bib14}
De la Rosa LE. Overconfidence and moral hazard. Games and Economic Behavior. 2011; 73(2): 429--451.

\bibitem{bib15}
Chen Q, Li X. A model on agent-principal relationship with overconfident agents. Journal of Management Engineering [in Chinese]. 2007; 1: 110--116.

\bibitem{bib16}
Gervais S, Heaton J, Odean T. Overconfidence, investment policy, and manager welfare. Working paper. 2007.

\bibitem{bib17}
Ye, B., Yuan, J., 2008. Firm value, managerial confidence, and investments: The case of china. Journal of Leadership Studies 2 (3), 26--36.

\bibitem{bib18}
Kamoto S. Impacts of internal financing on investment decisions by optimistic and overconfident managers. European Financial Management. 2014; 20(1): 107--125.


%Ohno S.
%\newblock Evolution by gene duplication.
%\newblock London: George Alien \& Unwin Ltd. Berlin, Heidelberg and New York:
%  Springer-Verlag.; 1970.

%\bibitem{bib3}
%Magwire MM, Bayer F, Webster CL, Cao C, Jiggins FM.
%\newblock {{S}uccessive increases in the resistance of {D}rosophila to viral
%  infection through a transposon insertion followed by a {D}uplication}.
%\newblock PLoS Genet. 2011 Oct;7(10):e1002337.

\end{thebibliography}


\end{document}
